# Supplementary material for: Karyotypic Determinants of Chromosome Instability in Aneuploid Budding Yeast
Source: PLoS Genet. 2012 May 17;8(5):e1002719. doi: 10.1371/journal.pgen.1002719 (PMC3355078; doi:10.1371/journal.pgen.1002719)
Supplement: Table S1 — Aneuploid strains used in this study and associated chromosome copy numbers determined by FACS and qPCR. (XLS) [file pgen.1002719.s009.xls]

## Sheet: Sheet1
Table S1
		Chromosome copy number
RLY Number	Strain ID	I	II	III	IV	V	VI	VII	VIII	IX	X	XI	XII	XIII	XIV	XV	XVI
RLY 7206	201	1	1	2	1	1	1	1	1	2	1	1	1	2	1	1	2
RLY 7207	202	1	1	2	1	1	1	1	1	2	1	1	1	2	1	1	2
RLY 7208	203	1	1	2	1	1	1	1	2	2	1	1	1	1	1	1	2
RLY 7209	204	2	2	1	2	1	1	1	2	1	1	1	1	1	1	1	1
RLY 7210	205	2	2	1	2	1	1	1	2	1	1	1	1	1	1	1	1
RLY 7211	206	1	1	2	1	1	1	1	1	2	1	1	2	1	2	2	2
RLY 7212	207	1	2	1	1	1	1	1	2	2	1	2	1	2	2	2	1
RLY 7218	213	2	2	1	1	1	1	1	1	1	2	1	1	2	1	1	1
RLY 7219	214	1	2	1	2	1	1	1	1	2	1	1	1	1	1	1	1
RLY 7220	215	1	1	2	1	2	1	1	2	1	2	1	1	1	1	1	1
RLY 7221	216	1	2	1	1	1	1	1	2	2	1	2	1	2	2	2	1
RLY 7223	218	2	2	1	1	1	1	2	2	1	1	1	1	2	1	2	2
RLY 7225	220	2	2	1	1	1	1	2	1	1	2	2	2	1	1	1	2
RLY 7226	221	1	1	2	1	2	1	2	2	2	2	2	2	2	2	1	2
RLY 7228	223	2	2	1	2	2	2	2	2	1	2	2	1	2	1	1	1
RLY 7229	224	2	2	1	1	1	2	2	1	2	1	2	2	2	2	2	2
RLY 7230	225	2	2	1	1	1	2	2	1	2	1	2	2	2	2	2	2
RLY 7231	226	1	1	2	2	2	1	2	2	2	1	2	1	1	1	2	1
RLY 7232	227	2	1	2	2	1	1	2	2	2	1	2	1	1	1	1	2
RLY 7233	228	2	1	2	2	1	1	2	2	2	1	2	1	1	1	1	2
RLY 7234	229	1	1	2	1	1	1	2	1	2	2	1	1	1	2	2	2
RLY 7235	230	1	1	2	1	1	1	2	1	2	2	1	1	1	2	2	2
RLY 7236	231	2	2	1	1	1	1	2	2	1	1	1	1	2	1	2	2
RLY 7237	232	2	2	1	1	1	2	1	1	1	2	1	2	2	2	1	2
RLY 7238	233	2	1	2	1	2	2	2	2	1	2	2	2	2	2	1	2
RLY 7241	236	2	1	2	1	2	2	2	1	2	1	2	1	1	1	2	2
RLY 7242	237	2	2	2	2	1	1	1	1	1	1	2	1	1	2	2	2
RLY 7243	238	2	2	2	2	1	1	1	2	1	1	2	1	1	2	2	2
RLY 7244	239	2	2	1	2	2	2	2	2	1	2	2	2	1	2	2	1
RLY 7245	240	1	2	1	2	2	2	2	1	2	1	2	1	1	1	2	1
RLY 7246	241	2	2	2	2	1	1	2	1	1	1	1	2	2	2	2	2
RLY 7247	242	3	3	3	3	2	2	4	2	2	2	2	2	3	3	3	3
RLY 7248	243	1	2	1	1	1	1	1	1	2	2	2	1	2	1	1	1
RLY 7249	244	1	1	1	1	2	1	1	1	2	1	2	2	2	2	1	2
RLY 7250	245	1	1	1	1	1	1	1	1	1	1	1	1	1	2	1	1
RLY 7251	246	2	2	1	1	2	2	1	2	1	1	2	2	2	1	1	1
RLY 7252	247	2	2	1	1	2	2	1	2	1	1	2	2	2	1	1	1
RLY 7253	248	1	2	1	1	1	1	1	1	1	1	2	2	2	1	1	1
RLY 7254	249	2	1	2	1	1	1	2	2	1	1	1	1	1	1	1	1
RLY 7255	250	1	1	2	1	2	2	2	1	2	2	2	3	2	2	1	2
RLY 7256	251	1	1	2	1	2	2	2	1	2	2	2	2	2	2	2	2
RLY 7257	252	2	1	1	1	1	1	1	2	1	1	2	2	1	1	1	1
