# Supplementary material for: Karyotypic Determinants of Chromosome Instability in Aneuploid Budding Yeast
Source: PLoS Genet. 2012 May 17;8(5):e1002719. doi: 10.1371/journal.pgen.1002719 (PMC3355078; doi:10.1371/journal.pgen.1002719)
Supplement: Table S2 — Primers used for qPCR determination of MAD1:MAD2 ratio from genomic DNA of 56 freshly generated aneuploid strains. (XLS) [file pgen.1002719.s010.xls]

## Sheet: Sheet1
Table S2
Assay	Chr. N.	Chr. Arm	Forward primer	Reverse primer	Amplicon length	Slope
Chr07Ra	VII	R	TTAACCTTGGCGTTTCAGCATCCG	TGATCTTCCGCCGATTGGTGTTCA	136	-3.32
Chr10Ra	X	R	AGGCGAGTACCCTTAGCATTTCCT	ACGAGGCAAGTGTAGGTCCTTTGT	116	-3.33
MAD1	VII	L	TATACTGCAATTACGTGACGGCCC	TGGGTACTGTTTCCACTGCTGGAT	137	-3.24
MAD2	X	L	AGCGTTACCTTTCTGCCCGAACTA	AGTCGGCCCATTCTAACGGAACTT	103	-3.21
Chr.N.	Chromosome Number
Chr. Arm	Chromosome Arm
