# Supplementary material for: Karyotypic Determinants of Chromosome Instability in Aneuploid Budding Yeast
Source: PLoS Genet. 2012 May 17;8(5):e1002719. doi: 10.1371/journal.pgen.1002719 (PMC3355078; doi:10.1371/journal.pgen.1002719)
Supplement: Table S3 — MAD1:MAD2 ratio and ploidy stability of 56 freshly generated aneuploid strains. (XLS) [file pgen.1002719.s011.xls]

## Sheet: Sheet1
Table S3
RLY Number	Strain ID	MAD2:MAD1 qPCR Ratio	Inferred MAD2:MAD1 Ratio	ChrX:ChrVII qPCR Ratio	Inferred ChrX:ChrVII Ratio	Ploidy CV (If Applicable)	Ploidy CV of Haploid Control Run in Parallel	Stability Class
RLY7586	301	0.4444	0.5	0.6161	0.5	Obvious heterogeneous and noisy FACS profiles when aligning population and colonies in Flowjo		Unstable
RLY7587	302	1.337	1	0.9353	1	0.0362	0.0934	Stable
RLY7588	303	1.222	1	0.9765	1	0.0266	0.0934	Stable
RLY7589	304	1.083	1	1.042	1	0.0778	0.0934	Stable
RLY7590	305	0.5829	0.5	0.5184	0.5	Obvious heterogeneous and noisy FACS profiles when aligning population and colonies in Flowjo		Unstable
RLY7591	306	2.024	2	1.47	1.5	Obvious heterogeneous and noisy FACS profiles when aligning population and colonies in Flowjo		Unstable
RLY7592	307	0.6926	0.5	0.5113	0.5	Obvious heterogeneous and noisy FACS profiles when aligning population and colonies in Flowjo		Unstable
RLY7593	308	0.4757	0.5	0.5182	0.5	Obvious heterogeneous and noisy FACS profiles when aligning population and colonies in Flowjo		Unstable
RLY7594	309	0.4884	0.5	0.487	0.5	Obvious heterogeneous and noisy FACS profiles when aligning population and colonies in Flowjo		Unstable
RLY7595	310	2.042	2	1.903	2	Obvious heterogeneous and noisy FACS profiles when aligning population and colonies in Flowjo		Unstable
RLY7596	311	1.535	1.5	1.672	1.5	0.0746	0.0934	Stable
RLY7597	312	0.6613	0.5	0.5891	0.5	Obvious heterogeneous and noisy FACS profiles when aligning population and colonies in Flowjo		Unstable
RLY7598	313	1.289	1	0.9362	1	Obvious heterogeneous and noisy FACS profiles when aligning population and colonies in Flowjo		Unstable
RLY7599	314	1.081	1	0.9348	1	Obvious heterogeneous and noisy FACS profiles when aligning population and colonies in Flowjo		Unstable
RLY7600	315	0.8212	1	0.9437	1	Obvious heterogeneous and noisy FACS profiles when aligning population and colonies in Flowjo		Unstable
RLY7601	316	1.568	1.5	1.519	1.5	Obvious heterogeneous and noisy FACS profiles when aligning population and colonies in Flowjo		Unstable
RLY7602	317	1.877	2	1.81	2	Obvious heterogeneous and noisy FACS profiles when aligning population and colonies in Flowjo		Unstable
RLY7603	318	1.109	1	1.413	1.5	Obvious heterogeneous and noisy FACS profiles when aligning population and colonies in Flowjo		Unstable
RLY7604	319	1.962	2	1.916	2	Obvious heterogeneous and noisy FACS profiles when aligning population and colonies in Flowjo		Unstable
RLY7605	320	0.6662	0.5	0.542	0.5	Obvious heterogeneous and noisy FACS profiles when aligning population and colonies in Flowjo		Unstable
RLY7606	321	2.636	2	1.942	2	Obvious heterogeneous and noisy FACS profiles when aligning population and colonies in Flowjo		Unstable
RLY7607	322	0.684	0.5	0.6733	0.5	Obvious heterogeneous and noisy FACS profiles when aligning population and colonies in Flowjo		Unstable
RLY7608	323	2.326	2	1.824	2	0.0334	0.0934	Stable
RLY7609	324	2.047	2	1.891	2	0.0334	0.0934	Stable
RLY7610	325	1.144	1	1.282	1	Obvious heterogeneous and noisy FACS profiles when aligning population and colonies in Flowjo		Unstable
RLY7611	326	1.881	2	1.554	2	0.068	0.0315	Stable
RLY7612	327	2.045	2	1.956	2	Obvious heterogeneous and noisy FACS profiles when aligning population and colonies in Flowjo		Unstable
RLY7613	328	0.546	0.5	0.5529	0.5	Obvious heterogeneous and noisy FACS profiles when aligning population and colonies in Flowjo		Unstable
RLY7614	329	0.9396	1	0.9799	1	Obvious heterogeneous and noisy FACS profiles when aligning population and colonies in Flowjo		Unstable
RLY7615	330	0.9579	1	1.031	1	0.127	0.0315	Unstable
RLY7616	331	0.6518	0.5	0.6589	0.5	Obvious heterogeneous and noisy FACS profiles when aligning population and colonies in Flowjo		Unstable
RLY7617	332	0.5523	0.5	0.5267	0.5	Obvious heterogeneous and noisy FACS profiles when aligning population and colonies in Flowjo		Unstable
RLY7618	333	1.937	2	2.286	2	Obvious heterogeneous and noisy FACS profiles when aligning population and colonies in Flowjo		Unstable
RLY7619	334	0.5957	0.5	0.6652	0.5	Obvious heterogeneous and noisy FACS profiles when aligning population and colonies in Flowjo		Unstable
RLY7620	335	0.9433	1	1.092	1	Obvious heterogeneous and noisy FACS profiles when aligning population and colonies in Flowjo		Unstable
RLY7621	336	1.217	1	1.088	1	Obvious heterogeneous and noisy FACS profiles when aligning population and colonies in Flowjo		Unstable
RLY7622	337	0.6031	0.5	0.4959	0.5	Obvious heterogeneous and noisy FACS profiles when aligning population and colonies in Flowjo		Unstable
RLY7623	338	0.5812	0.5	0.6835	0.5	Obvious heterogeneous and noisy FACS profiles when aligning population and colonies in Flowjo		Unstable
RLY7624	339	1.267	1	1.255	1	0.0442	0.0934	Stable
RLY7625	340	0.4622	0.5	0.6128	0.5	Obvious heterogeneous and noisy FACS profiles when aligning population and colonies in Flowjo		Unstable
RLY7626	341	1.092	1	1.086	1	0.065	0.0409	Stable
RLY7627	342	0.4689	0.5	0.532	0.5	Obvious heterogeneous and noisy FACS profiles when aligning population and colonies in Flowjo		Unstable
RLY7628	343	2.033	2	1.884	2	0.139	0.0315	Unstable
RLY7629	344	1.433	1.5	1.226	1	Obvious heterogeneous and noisy FACS profiles when aligning population and colonies in Flowjo		Unstable
RLY7630	345	0.9918	1	0.9853	1	Obvious heterogeneous and noisy FACS profiles when aligning population and colonies in Flowjo		Unstable
RLY7631	346	1.004	1	1.119	1	Obvious heterogeneous and noisy FACS profiles when aligning population and colonies in Flowjo		Unstable
RLY7632	347	1.069	1	0.8802	1	Obvious heterogeneous and noisy FACS profiles when aligning population and colonies in Flowjo		Unstable
RLY7633	348	1.026	1	1.208	1	Obvious heterogeneous and noisy FACS profiles when aligning population and colonies in Flowjo		Unstable
RLY7634	349	1.938	2	2.079	2	Obvious heterogeneous and noisy FACS profiles when aligning population and colonies in Flowjo		Unstable
RLY7635	350	2.333	2	2.111	2	0.0863	0.0934	Stable
RLY7636	351	1.18	1	1.092	1	Obvious heterogeneous and noisy FACS profiles when aligning population and colonies in Flowjo		Unstable
RLY7637	352	1.249	1	1.588	1.5	0.0466	0.0409	Stable
RLY7638	353	0.8454	1	1.126	1	Obvious heterogeneous and noisy FACS profiles when aligning population and colonies in Flowjo		Unstable
RLY7639	354	0.4697	0.5	0.5303	0.5	Obvious heterogeneous and noisy FACS profiles when aligning population and colonies in Flowjo		Unstable
RLY7640	355	0.4848	0.5	0.625	0.5	Obvious heterogeneous and noisy FACS profiles when aligning population and colonies in Flowjo		Unstable
Note: In Strain 306, 318, 344 and 355, the inferred MAD2:MAD1 ratio is different from the inferred ChrX:ChrVII ratio. But none of them falls into the 0.5 category. So it does not undermine our conclusion that a ratio of 0.5 is associated with CIN.
